# Supplementary material for: Integrated Elementomics–Genomics–Metabolomics Analysis Reveals Plasma Biomarker Networks and Diagnostic Potential for Gastric Cancer
Source: Metabolites. 2026 Jul 10;16(7):487. doi: 10.3390/metabo16070487 (PMC13414432; doi:10.3390/metabo16070487)
Supplement: Supplementary file 1 [file metabolites-16-00487-s001.zip]

Archive with 1 entries (1 files):
- Supplementary File S1. Detailed experimental procedures for peripheral blood genotyping and non-targeted plasma metabolite analysis..pdf
